# Supplementary material for: Association of bradykinin receptor 2 (BDKRB2) variants with physical performance and muscle mass: Findings from the LACE sarcopenia trial
Source: PLoS One. 2024 Aug 2;19(8):e0307268. doi: 10.1371/journal.pone.0307268 (PMC11296637; doi:10.1371/journal.pone.0307268)
Supplement: S1 File — (XLSX) [file pone.0307268.s001.xlsx]

## Sheet: Sheet1
Objectname	Height [cm]	Weight [kg]	BMI	age	gender	Treatment	leg muscle base	arm muscle base	leg fat base	arm fat base	Grip Strength [kg]	grip strength 12 months	MVC baseline	MVC month 12	Distance [m] baseline	Distance [m] 12 months	SPPB Total Chair Stand time [seconds]	SPPB Total Gait Speed time [seconds]	Total SPPB Score	SPPB 12 month	rs1799722	rs5810761 (1=+9+9; 2=-9-9; 3=+9-9)
1001	174	68.5	22.63	89	Male	Perindopril/Leucine	16943	5234	4912	1421	23.6	20.1	14.4	10.5	266	248	0	10.26	1	3	CC	2
1002	182	99.6	30.07	85	Male	Perindopril/Placebo	18593	7024	9872	3290	20.1	18.6	8.5	9.3	200	232	0	5.59	6	4	CT	3
1004	172	63	21.3	74	Female	Placebo/Placebo	11610	3762	6546	1780	18.6	23.1	6.6	22.6	343	367	41.1	6.75	7	9	CT	3
1005	165	68.4	25.12	85	Male	Placebo/Placebo	15192	5644	4956	1234	31.3	25	17.7	17.8	360	425	0	5.02	7	6	CT	2
1006	171	88.4	30.23	81	Female	Perindopril/Leucine	15874	3842	13728	3736	16.8	18.8	14.4	20	308	365	0	5.03	7	3	CC	2
1007	160	71	27.73	89	Female	Placebo/Leucine	11143	3596	10185	2476	10.5	10.5	4.9	8.6	199	129	18.04	9.11	2	3	CT	1
11001	159	82.9	32.79	75	Female	Perindopril/Leucine	12092	3981	12933	4410	16.7	17.6	6.4	11.7	300	350	19.48	3.75	8	9	CT	1
11002	175	87.5	28.57	73	Male	Placebo/Placebo	18208	6556	5119	2006	27	35.7	7.6	14.2	370	437	42.57	4.56	9	9	CC	2
11003	156	66.6	27.37	80	Female	Placebo/Leucine	10690	3355	10086	2886	17.4	13.9	11	12.8	370	400	0	4.37	4	8	CT	1
11004	150	58.7	26.09	82	Female	Placebo/Placebo	9346	2944	9048	2506	8.7	8	10.6	11.8	376	425	14.75	3.25	9	10	CC	2
11005	163.5	67	25.06	76	Female	Perindopril/Placebo	11486	3766	9907	2458	16.6	17.6	12.8	12.2	300	350	42.31	4.87	4	9	CC	3
11006	173	92.8	31.01	82	Male	Perindopril/Leucine	15468	5842	8849	3132	6.8	5.8	18	18.4	241	250	0	4.84	4	5	CT	1
11007	183	90.2	26.93	86	Male	Placebo/Placebo	15347	5894	9103	2990	23.2	21.9	15.9	17.5	158	175	0	6.72	4	1	CC	2
11008	162	71.1	27.09	74	Female	Placebo/Placebo	9006	2957	14167	3143	16	13.5	6.5	8.6	250	275	0	4.81	8	5	TT	2
11009	164	69.9	25.99	71	Female	Perindopril/Leucine	12023	3815	8077	2995	12		11.5		380		33.69	3.44	9		CT	2
11010	166	78.3	28.41	84	Male	Perindopril/Leucine	15643	5208	6404	2391	14.6		33.4		200		26.65	6.31	5		CC	2
12001	159	55.3	21.87	85	Female	Perindopril/Leucine	11724	3796	5425	2447	17	15.1	10.2	10.1	360	294	34	7	6	7	CC	1
12002	167	84.1	30.16	80	Male	Placebo/Leucine	15209	6188	8437	3624	23.8		13.3		316		21	5.15	7	0	CC	3
12003	153	51.8	22.13	87	Female	Placebo/Placebo	8147	2943	6030	1771	14.3		4.8		322		27.85	6.73	6		TT	3
12005	167.5	73.4	26.16	71	Female	Perindopril/Leucine	11196	4354	9918	4624	14.6	20.3	3	6.1	600	380	14.19	12.43	7	7	CT	3
12006	173	78.6	26.26	80	Male	Perindopril/Placebo	15657	6494	6196	2517	23.6	21.3			378	280	38.96	6.05	8	3	CC	3
12007	179	101	31.52	84	Male	Placebo/Placebo	19795	8454	12420	4377	24.1	22.8	16.9	11.8	162	65	0	19.95	5	8	CC	1
12008	161	66.8	25.77	86	Female	Placebo/Leucine	11927	3599	11988	4457	7.9	14.9	3.7	3.9	214	162	0	33.31	2	6	CT	3
13001	157	57.1	23.17	75	Female	Perindopril/Placebo	9974	3794	8364	3127	11.4	17.5	2.8	5.7	281	367	21.6	4.19	9	11	CT	2
13002	156	66.2	27.2	77	Female	Perindopril/Leucine	11228	3257	11836	2923	8.6	11.4	3.1	3.9	225	204	52.31	9	5	4	CT	2
13003	158	62.7	25.12	76	Female	Placebo/Leucine	12060	3857	8757	2270	17.9	18.6	3.8	6.3	283	329	68	7.62	5	3	CC	3
15001	161	78	30.09	80	Female	Placebo/Placebo	10777	3382	11307	4776	9.2	9.6	7	10.4	152	200	31.95	9.68	4	5	CT	1
15002	176	58.9	19.01	86	Male	Placebo/Placebo	12225	5028	4471	1024	19.3	14.9	14.6	11.8	415	425	16.96	4.93	7	8	CT	2
15003	156	87.2	35.83	78	Female	Placebo/Placebo	11502	3795	12159	4544	7.9	12.6	11.4	26.8	350	377	15.69	4.33	10	11	TT	1
15004	159	43.6	17.25	88	Male	Perindopril/Leucine	9782	3739	2232	782	14		10.3		225		21.71	4.88	8		CC	2
15005	169	74	25.91	77	Male	Perindopril/Leucine	14559	4904	4584	2260	20	26.7	6.2	10.4	141	325	21.57	4.08	9	11	CC	1
15006	180	84.2	25.99	88	Male	Perindopril/Placebo	14696	5923	14453	3693	22.4	20.4	18	13.1	143	28	0	8.46	2	3	CC	1
15007	151	57.8	25.35	75	Female	Perindopril/Leucine	8473	2577	7762	2405	9.9		7		265		29.24	5.03	8		CT	1
15008	168	85.3	30.22	81	Female	Perindopril/Leucine	11081	3732	12390	5825	17.1	20.3	6.2	10.3	262	285	19.04	4.95	6	5	CC	2
15009	147	60.6	28.04	75	Female	Placebo/Placebo	8989	3078	10628	3828	11.1	10.4	9.9	7.4	287	310	26.4	7.01	7	8	CC	3
15010	164	52.9	19.67	86	Female	Perindopril/Leucine	9197	3351	5268	2412	11.3		7		192		49.78	8.56	7		TT	1
15011	162	54.7	20.84	75	Female	Placebo/Placebo	8789	3388	7222	1237	18.9	16.3	8.2	10.4	278	425	22.45	3.9	9	10	TT	1
15012	162	73.6	28.04	88	Male	Placebo/Placebo	13809	4937	6300	2390	18.9	15.5	11.1	10.7	263	231	23.43	4.83	5	7	CT	3
15013	141	50	25.15	80	Female	Perindopril/Leucine	7773	2618	6310	2315	12.7	12.7	4.9		281	260	15.25	5.46	8	5	CC	3
15014	166	66.3	24.06	79	Male	Placebo/Leucine	13078	4989	4993	2266	9.9	12.5	3.7		90	250	62.2	8.31	5	5	CT	1
15015	162	48.5	18.48	81	Female	Placebo/Placebo	8776	2915	4635	995	14.8		7.9	5.8	182	177	0	7.16	4	3	CT	3
15016	165	73.4	26.96	86	Male	Placebo/Leucine	13195	4277	7282	2441	17.9		15.2		341		17.55	4.21	8		CT	2
15017	150	59.1	26.27	78	Female	Perindopril/Leucine	8783	2926	12636	1986	6	15.4		6.4	178		0	8.27	5	2	CC	3
2001	172	70.2	23.73	80	Male	Perindopril/Placebo	11558	5638	6540	2529	15.5	16.3	14.5		125		0	8.62	2	0	CT	1
2002	173	80.2	26.8	77	Male	Placebo/Placebo	13095	5193	10046	2886	29.4	27.3	9.9	11	278	150	0	3.46	6	9	CT	2
2003	175	96	31.35	82	Male	Perindopril/Leucine	18501	5132	11383	3460	21.1	21.4	16	12.9	350	280	19.21	4.32	9	9	TT	1
2004	178	69.3	21.87	90	Male	Perindopril/Placebo	14898	5154	5413	1578	20.1		19.9		137		0	7.13	4		CT	3
2005	159	56.6	22.39	91	Female	Placebo/Leucine	9236	2698	8328	2633	8.7		12.2		115		0	4.58	4		CT	3
2006	171	74.9	25.61	72	Male	Placebo/Leucine					25	28.7	15.4		200	150	0	9.44	5	8	CT	2
4001	149	62.6	28.2	73	Female	Perindopril/Leucine	8336	2925	10806	3429	19.9	17.8	5.5	10.9	197	225	0	5.69	7	8	CC	2
4002	156	62.5	25.68	78	Female	Placebo/Placebo	10185	2836	8381	2986	9.9	14.1	12.4	11.7	248	238	30.63	9.9	3	6	CT	1
4003	178	85.9	27.11	74	Male	Placebo/Placebo	17198	6271	5885	2053	29.6	30.9	12.4	13.8	375	250	27.85	5.06	8	7	TT	3
4004	144	61.3	29.56	85	Female	Placebo/Leucine	10391	3286	8614	3330	14.9	12.5	9	6.4	300	415	29.44	7.05	6	8	CC	3
4005	174	85.8	28.34	76	Male	Perindopril/Placebo	18526	6182	6938	2660	24.6	27	23.2	27.5	425	450	29.66	6.03	8	9	CT	1
4006	164	71	26.4	78	Male	Perindopril/Leucine	13903	5116	5178	2056	23.5	23.6	21.2	24.7	375	387	25.44	6.5	7	9	CT	3
4007	166	74.9	27.18	75	Male	Perindopril/Placebo	14439	4827	5851	2505	26.5	25.5	21.4	25.6	496	490	24.97	4.22	9	9	CC	3
4009	173	96.8	32.34	70	Male	Placebo/Leucine	18464	8756	7182	3170	32.3	29.2	24.1	33.3	325	298	40.44	7.43	4	6	TT	3
4010	159	58.7	23.22	74	Female	Placebo/Leucine	10926	2908	9222	2714	19	17.7	12.3	7.7	515	550	22.84	3.16	9	9	CT	1
4011	163	72.3	27.21	73	Male	Perindopril/Placebo	13320	4633	7164	2971	30.7	33	15.6	17.3	200	481	46.94	5.85	5	8	CT	1
4012	167	82	29.4	76	Male	Placebo/Leucine	14752	5658	6480	2998	22.5	15.9	15.8	12.2	338	322	22.81	5.62	6	8	CT	3
4013	164	80.8	30.04	76	Male	Placebo/Placebo	15574	5992	7215	2977	24.9	24.2	29.8	32.4	500	459	27.59	3.53	9	9	TT	3
4014	150	54.7	24.31	80	Female	Perindopril/Placebo	9268	2940	6426	2751	8.6		9.4		350		14.06	5.35	7		CC	2
4015	162	63.2	24.08	78	Female	Perindopril/Leucine	10447	2990	12582	2884	14.9	12.7	12.2	14.4	375	375	16	6	6	7	CC	3
4016	159	75.8	29.98	70	Female	Perindopril/Placebo	14966	3878	12311	3378	15.4	17	22	19.1	262	377	22.06	4.78	9	8	CT	3
4017	168	66.8	23.67	72	Male	Placebo/Leucine	13528	5195	5553	2685	27.8	29.7	43.1	11.8	400	225	25	4.59	7	9	CT	1
4018	161	58.2	22.45	75	Female	Placebo/Leucine	9795	2917	6108	2947	13	14.4	9	22.5	480	477	17.05	4.06	9	11	CT	1
4019	153	68.5	29.26	85	Female	Placebo/Placebo	10585	3929	8343	4997	9.7	12.1	11.4	14.7	281	350	0	17.28	1	5	CT	1
4020	162	66.6	25.38	70	Female	Perindopril/Placebo	12101	3674	10696	3216	16.7	15.9	13.5	13.7	325	375	30.84	4.5	9	9	CT	3
4021	153	59.1	25.25	79	Female	Perindopril/Leucine	10203	3648	7883	3481	14.1		15.1	9.7	412	425	16.07	4.32	10	9	TT	3
4022	177	79.5	25.38	73	Male	Placebo/Leucine	17662	6744	5104	2226	14.1		26.5		455		17.84	4.53	8		CC	1
4023	152	41.1	17.79	84	Female	Perindopril/Placebo	10152	3095	2730	530	10.5				50		27.32	13.57	5		CC	1
4024	161	53.7	20.72	71	Female	Placebo/Placebo	9247	3438	7626	1673	17.8	19.7	25.4	19.7	598	519	15	4.39	10	10	CT	2
4025	157	70.5	28.6	72	Female	Placebo/Leucine	11432	3766	11295	4389	14.7	16.3	15.5	8.7	369	425	16.94	4.34	9	11	CT	1
4026	160	77.5	30.27	79	Female	Perindopril/Placebo	12656	4038	11715	4276	12.4	13.2	6.6	9.4	357		27.59	5.51	8	6	CT	2
4027	171	90.8	31.05	72	Male	Perindopril/Leucine	20119	7310	7083	2644	22.8	28.5	9.5	11.7	450	412	28	4.48	9	8	TT	1
4028	158	65.3	26.16	75	Female	Placebo/Placebo	12628	4091	9528	3543	14.9	15.3	16.6	12.7	410	325	13	3.78	11	10	CC	2
4029	173	97	32.41	79	Male	Perindopril/Placebo	15287	6628	10878	4888	21.3	20.9	22.5	12.7	441	383	14.97	4.52	10	10	CT	3
5001	151	60	26.31	75	Female	Perindopril/Placebo	10331	3633	9209	3426	18.3	18.2	20.2	12.5	388	348	23.3	3.19	9	9	CC	1
5002	172	77	26.03	76	Female	Placebo/Leucine	13462	4954	8505	3487	12.4		9.5		275		0	5.13	7		CT	2
5003	176	95	30.67	76	Male	Perindopril/Placebo	15956	6514	12867	3374	29.9	31.1	13.8	15.7	372	393	27.44	4.11	9	9	CC	3
5004	170	73.5	25.43	74	Male	Placebo/Leucine	17451	6685	5253	1572	21	26.1	18.2	12.2	413	455	0	2.87	8	8	CT	3
5005	180	81.5	25.15	76	Male	Placebo/Placebo	15909	6437	8909	3271	25.1		20.6		408		19.38	3.8	9		TT	1
5006	155	60	24.97	92	Female	Perindopril/Placebo	10066	3420	7427	3526	10		5.5		152		0	12.12	2		CT	1
5007	160	88	34.38	76	Female	Perindopril/Leucine	11700	4620	17940	6304	13.8	13.2	8		220		0	7.58	3	2	TT	3
5008	184	102	30.13	76	Male	Placebo/Leucine	21839	7544	9582	2596	25.6	27.4	15.2	18.6	400	457	21.94	3.94	9	8	CC	2
5009	176	79	25.5	72	Male	Perindopril/Leucine	17636	5488	5531	1700	23.6	25.2	25	23.3	467	449	15.12	3.81	10	10	CC	2
5010	153	77	32.89	76	Female	Placebo/Placebo	11392	3778	16974	4389	10.3	8.7	6.9	6.8	258		0	6.06	6	6	CT	3
5011	185	85.5	24.98	84	Male	Perindopril/Placebo	15399	6696	7449	2994	23.6	21.9	5.5	6.7	316		0	6	4	4	CT	3
5012	183	84	25.08	72	Male	Perindopril/Leucine	16724	6532	6034	2716	27.3	31.9	21.8	16.4	370	385	11.05	3.65	12	10	CT	3
5013	165	60	22.04	77	Male	Placebo/Placebo	14100	5149	3694	1290	22	29.2	19.9	31.2	399	430	38	4.9	8	9	CT	1
5014	163	71	26.72	74	Female	Placebo/Leucine	11180	3386	10018	3506	16.8		13.9		380		19.22	4.8	9		CC	2
5015	168	77.5	27.46	73	Male	Perindopril/Leucine	16344	6466	3418	1522	31.4	24.4	21.6	29.6	415	424	19.96	5.05	8	8	CT	3
5016	166	74.5	27.04	87	Female	Placebo/Leucine	12438	3828	8396	3826	13	14.8	10	12.3	346	340	0	4.48	8	9	CT	3
5017	174	86	28.41	74	Male	Perindopril/Placebo	16831	6208	7780	2634	20.4				301		0	6.82	6		CT	2
5018	166	77	27.94	93	Male	Placebo/Leucine	11835	5775	6259	2836	13				0		0	6.64	6		CT	1
5019	161	51.5	19.87	85	Female	Perindopril/Placebo	10137	3462	5024	2234	12.7		7.1		283		24.66	5.55	6		CC	1
6001	171.9	88.5	29.95	91	Male	Perindopril/Leucine	15694	5340	7829	2516	34		3.7		364		25.32	6.12	8		CC	2
6002	170.5	87.2	30	90	Male	Perindopril/Placebo	15794	6080	10717	4670	21.7	28.7	12.7		289	253	0	5.06	6	7	CT	3
6003	161	83.5	32.21	72	Male	Perindopril/Leucine	13882	5094	8297	2646	18.1	22.3		13.6	388	388	20.89	5.63	8	10	CC	1
6004	151	66.1	28.99	70	Female	Placebo/Placebo	10042	3221	10222	2656	11.3				353		14.76	4.72	8		CC	3
6005	171	75.3	25.75	73	Male	Placebo/Leucine	12806	5121	7576	1643	25.7				310		29.6	5.12	7		CT	1
6006	155	60.7	25.27	88	Female	Placebo/Leucine	10312	5159	7022	2593	7.8	14.5	7.6	5.2	280	365	27.7	5.98	8	9	CT	1
6007	170	73.5	25.43	78	Male	Placebo/Placebo	16938	5583	5508	1689	29	28.2	18.1		354	357	0	4.81	8	8	CC	3
6008	171	81.1	27.74	78	Male	Perindopril/Placebo	17590	6508	8712	1789	41	37.9	14.5		431	430	26.85	5.03	8	9	TT	3
6009	164	76.4	28.41	73	Female	Perindopril/Placebo	11661	3748	11382	2397	12.2	12.8	16.2	6.5	293	333	21.86	5.71	8	9	CT	1
7001	152	52	22.51	83	Female	Perindopril/Placebo	8630	2710	7846	3188	14.4		9		177		21.71	7.17	5		CC	3
7002	164	83.4	31.01	70	Female	Placebo/Leucine	13445	3954	13360	5060	6		5.8		100		40.09	9.25	6		CC	3
7003	155	52	21.64	89	Female	Placebo/Placebo	8889	3088	5268	1794	9.9		11.5		154		0	5.03	6		CT	2
7004	153	64.7	27.64	85	Female	Perindopril/Leucine	11274	3367	11442	3154	13.6		9.5		283		24.22	7.04	7		CC	2
7005	154	69	29.09	80	Female	Placebo/Placebo	10410	2812	15783	4101	12.7	14.4	8.7	8.3	313	344	12.24	6.01	10	10	CT	3
7006	153	62.4	26.66	82	Female	Perindopril/Leucine	10542	2934	9021	2739	20.6		9		277		17.96	8.99	6		TT	3
7007	147	43	19.9	73	Female	Perindopril/Placebo	7098	1767	7302	2562	12.6				255		20.78	6.6	6		CT	1
7008	170	89.9	31.11	78	Male	Placebo/Leucine	16567	4834	8715	3913	25.9	25.2	10.5	12.8	285	317	26.92	7.05	7	9	CC	1
7009	154	70.8	29.85	80	Female	Placebo/Placebo	11819	3035	13998	4506	16.7	18	11.4	10.1	344	362	24.01	5.09	8	9	CC	1
7010	172	80.2	27.11	77	Male	Perindopril/Leucine	15083	6074	7246	3739	17.1	16.6	7.9	15.8	256	313	32.64	6.86	7	9	CC	3
7011	167	69	24.74	77	Male	Perindopril/Placebo	14810	5086	5280	1918	25.5	19.6	7.4	15.6	434	436	14.84	3.84	10	10	CC	3
7012	153	56.4	24.09	83	Female	Placebo/Leucine	9136	3179	8957	3420	19.4	14.7	14.4	13.3	368	385	12.06	5.22	9	8	CT	3
7013	149	47.2	21.26	71	Female	Perindopril/Leucine	9254	2923	6031	2227	16.6	14.9	6.7	6.3	231	312	10.78	6.53	10	5	CT	3
7014	152	47.6	20.6	72	Female	Placebo/Placebo	9522	2685	6741	2159	18	18.1	16	17.4	480	476	7	4.34	12	12	CT	3
7015	172	102.2	34.55	85	Male	Placebo/Placebo	17303	6642	10154	5890	22.9	21.3	8.9	14.5	312	367	17.41	4.06	8	8	CC	3
8001	169	91.2	31.93	79	Male	Placebo/Leucine	16936	7159	7806	3517	28.7	28.6	18.8	17.8	310	280	13.98	4.91	9	10	CT	1
8002	155	77.2	32.13	74	Female	Perindopril/Leucine	12071	3978	13533	4820	13	14.2	10.5		250	260	0	5.1	6	8	CT	3
8003	155	76.6	31.88	75	Female	Placebo/Placebo	11589	3972	12041	4830	14.6	19.7	21.4		350	380	17.6	4.61	7	10	CT	1
8004	166	78.4	28.45	78	Male	Placebo/Placebo	16273	5029	6621	2589	14.6	17.9	12.6		270	250	29.54	6.31	5	4	CT	3
8005	167	90.9	32.59	72	Male	Perindopril/Leucine	15944	5941	8964	3221	20.4	18.8	12.1	15	400	400	26.3	5.33	8	10	TT	3
8006	157	60	24.34	71	Female	Perindopril/Placebo	11520	3409	6541	3129	13.7	11.1	12.2		430	350	10.26	4.06	12	9	CT	3
8007	169	66.9	23.42	73	Male	Perindopril/Placebo	15128	5498	4918	1676	23.8	24.6	11.8		36	330	16	4	10	9	CC
8008	164	76	28.26	75	Male	Placebo/Leucine	13472	6020	6375	2340	22.7		19.3		140		26.55	6.44	5		CC	3
8009	178	85.3	26.92	84	Male	Perindopril/Placebo	19078	5838	6139	2881	18.6		21.4		380		16.26	4.31	9		TT	1
8010	150	62	27.56	76	Female	Placebo/Leucine	9198	3213	9251	3207	11.4	17	10.3	18.6	340	430	13.35	4.15	10	11	CT	2
8011	177	95.6	30.51	76	Male	Perindopril/Leucine	18056	7476	6452	3033	24.6		13.2		340		18.61	4.8	9		CT	3
8012	163	70.8	26.65	82	Female	Perindopril/Leucine	10609	3770	12072	3587	17.9	15.4	22.4		380	35	15.41	3.5	9	11	CT
8013	161	81.4	31.4	76	Female	Placebo/Placebo	14033	4024	12932	3731	13		14.3		330		16.91	4.06	9		CT	3
8014	156	63.2	25.97	71	Female	Placebo/Placebo	11764	2126	11918	2425	9.5	9.6	16.8		380	70	10.35	3.85	12	8	CC	3
8015	179	137.2	42.82	76	Male	Placebo/Placebo	23222	6288	26334	6311	16.9	21.9			240	280	18.58	4.83	6	9	CT	3
8016	156	77.2	31.72	85	Male	Placebo/Leucine	14691	5105	6173	2605	20	19.2	24.1	28.5	625	260	13.44	5.41	10	7	CT	3
